# Supplementary material for: Clinical Implication of Liquid Biopsy in Colorectal Cancer Patients Treated with Metastasectomy
Source: Cancers (Basel). 2021 May 6;13(9):2231. doi: 10.3390/cancers13092231 (PMC8125778; doi:10.3390/cancers13092231)
Supplement: Supplementary file 1 [file cancers-13-02231-s001.zip]

Archive with 2 entries (2 files):
- Supplement Table 1.pdf
- Supplement Table 2_re.xlsx
