# Supplementary material for: Clinical Implication of Liquid Biopsy in Colorectal Cancer Patients Treated with Metastasectomy
Source: Cancers (Basel). 2021 May 6;13(9):2231. doi: 10.3390/cancers13092231 (PMC8125778; doi:10.3390/cancers13092231)
Supplement: Supplementary file 1 [file cancers-13-02231-s001.zip › Supplement Table 2_re.xlsx]

## Sheet: Sheet1
Sample ID	Gr	Age	Gender	Synchronicity	Primary tumor location	Primary CTx exposure	Primary Pre Size	Primary Post Size	Primary CTx Rx	Metasta -sectomy	Meta CTx exposure	Meta Pre Size	Meta Post Size	Meta CTx Rx	Residual after M	Pathogenic Variant	P VAF	M Seq	PreM ctDNA	PostM ctDNA	Recur afterM	PFS (m)	OS (m)
1	3	35	F	S	Ascending	Yes	7	4	PR	Liver	Yes	2.4	0.1	PR	0	TP53 I255F	49.8	0	1.6	0	No	45.5	45.5
2	1	47	M	M	Rectal	Yes	6	3.2	PR	Lung	No	0.9			0	NRAS G12D	NA	18.9	0	0	No	14.7	48.3333
3	4	70	F	S	Rectal	No				Liver	Yes	1.7	3.5	PD	1.6	TP53 R196*	30.2	22.8	0	0	Yes	48.1667	48.1667
4	3	64	M	S	Descending	No				Liver	Yes	1.3 1.2 1.2	0.8 0.8 0.8	PR	0	TP53 R273C	60.4	4.1	0	0	No	29.8	47.8667
																APC K1308*	40.2	2.8	0	0
5	1	71	M	M	Descending	No				Lung	No	0.5			0	TP53 r282w	42.9	22.3	0	0	No	47.8667	47.8667
																APC R876*	34.2	13.5	0	0
6	3	73	M	S	Rectal	No				Liver	Yes	2.1 1.1 0.6 0.6	1.3 0.9 0.6 0.5	SD	0	KRAS G13C	37.2	10.7	0	0	Yes	8.76667	33.1333
																TP53 R306*	34.9	9.1	0	0
7	1	58	M	S	Rectal	Yes	3.8	2.8	PR	Lung	No	0.6			0	APC C1289*	6.9	20.8	0	0	Yes	11.6	F/U Loss
																PIK3CA E542K	3.8	20.5	0	0
																TP53 R282W	2.6	14	0	0
																TP53 S99fs*	2.1	11	0	0
8a	4	57	F	S	Rectal	No				Lung	Yes	0.5	0.6	SD	0.8	KRAS Q61R	48.8	10.4	0	0	Yes	11	32.2667
																TP53 R175H	49.5	10.1	0	0
8b	3									Lung	Yes	1.0 1.0 1.0	2.5 2.5 3.0	PD	0	KRAS Q61R	48.8	53.7	9.6	0	Yes	4.63333	21.2667
																TP53 R175H	49.5	54.1	6.4	0
11	3	72	M	M	Ascending	No				Lung	Yes	0.8 0.6	0.8 1.0 0.3 0.3	PD	0.5	APC R876*	30.6	0	0	0	Yes	31	45.9333
																KRAS G12V	32.7	5.3	0	0
																PIK3CA E545K	34.3	2.2	0	0
																TP53 R342*	ND	2.5	0	0
																SMAD4 R361H	ND	3.8	0	0
																SMAD4 A118V	64.8	0	0	0
12	3	54	M	S	Rectal	No				Liver	Yes	2	0	CR	0	KRAS G12V	14.6	0	0	0	No	45.0333	45.0333
																PIK3CA H1047R	20.6	0	0	0
14	3	47	F	S	Descending	No				Liver	Yes	3.1 2.0	2.3 1.9	SD	0	KRAS Q61H	25.3	10.7	0	0	Yes	12.6667	F/U Loss
																SMAD4 R361C	15.2	9.1
19	3	37	F	S	Descending	Yes	9	7	SD	Liver	Yes	2.1 0.8 0.8 0.8	0.9 0.3 0.7 0.5	SD	0	PIK3CA G1049R	3.1	3.6	0	0	Yes	9.93333	33.2333
20a	3	53	M	S	Rectal	Yes	4	4	SD	Liver	Yes	4.6 2.6 1.7	2.2 1.9 0.7	PR	0	TP53 R196*	38.5	21.2	0	0	Yes	12.8333	45.0333
																APC Q1294*	25.4	13.8	0	0
20b	1									Liver	No	1.2 2.5			0	TP53 R196*	38.5	65.1	1.2	0	No	32.2	32.2
																APC Q1294*	25.4	51.6	0	0
22	2	49	M	S	Descending	No				Liver	No	3			2.2	TP53 V272M	39.4	55.4	0	0	Yes	6.2	44.8
25a	1	60	M	S	Descending	No				Liver	No	2.1			0	FXW7 R465C	33	33.4	0	0	Yes	14	38.2
																KRAS G12D	23.8	28.3	0	0
																TP53 R196*	35.9	51.8	2.1	0
																APC L1488fs	26.1	0	0	0
25b	1									Liver	No	1.5			0	FXW7 R465C	33	31	1.1	0	Yes	9.56667	24.2
																KRAS G12D	23.8	36.3	2	0
																TP53 R196*	35.9	49	1.8	0
																APC L1488fs	26.1	0	0	0
26	4	53	F	S	Ascending	No				liver PT	Yes	1.1 1.3 1.3 1.6 1.0	1.1 1.6 1.3 1.8 1.0	SD	0	TP53 R306*	39.7	25.2	0	0	Yes	11.9667	24.5667
27	3	69	M	S	Rectal	Yes	4.4	3.2	SD	Liver	Yes	4.7 5.0 5.4 5.7	1.7 1.8 3.2 2.8	PR	0	TP53 R175H	6.1	2.6	0	0	Yes	13.3333	44.3333
																PTEN R335*	1.1	0	0	0
28a	3	52	F	S	Descending	No				Liver	Yes	1.2 0.7	2.2 1.2	PD	0	KRAS G12V	14.3	7.8	0	0	Yes	21.2	44.1
																PIK3CA E545K	14.8	11.1	1.3	0
																PIK3CA G914R	14.9	10.2	0	0
																SMAD4 E330Q	16.6	8.9	0	0
																SMAD4 R361H/C	16.4	1.7	0	0
28b	1									PT	No	4			0	KRAS G12V	14.3	0	0	0	No	22.9	22.9
																PIK3CA E545K	14.8	0	0	0
																PIK3CA G914R	14.9	0	0	0
																SMAD4 E330Q	16.6	50.2	0	0
																SMAD R361H/C	16.4	0	0	0
31a	1	41	F	M	Rectal	Yes	3.2	2.2	PR	Lung	No	1.4			0	APC R1114*	8.1	29.4	0	0	Yes	18.6333	43.4
																APC E1345*	8.1	30.7	0	0
																KRAS G13C	13.4	42.6	0	0
																APC R1463fs	2	0	0	0
31b	3									Lung	Yes	1.4	1.4	SD	0	APC R1114*	8.1	11.6	0	0	No	24.7667	24.7667
																APC E1345*	8.1	15.4	0	0
																KRAS G13C	13.4	9.1	0	0
																APC R1463fs	2	0	0	0
32	1	68	M	S	Ascending	No				Lung	No	1.2			0	KRAS G12D	22.3	29.2	0	0	Yes	14.6667	19.1333
																TP53 R282W	0	34.6	0	0
																TP53 S127F	14.3	0	0	0
																APC L1488fs	13.2	0	0	0
34	1	45	M	S	Rectal	Yes	4	3	SD	LN	No	0.9			0	KRAS G12C	0	18	0	0	No	42.6667	42.6667
																PIK3CA E545V	0	3.3	0	0
																TP53 R175H	0	17.2	0	0
35	1	53	F	M	Rectal	No				Lung	No	0.5			0	KRAS G12C	37.7	15.6	0	0	Yes	19.5	41.8667
																TP53 I195T	41.4	17.1	0	0
																APC R1463fs	1.9	0	0	0
																APC S1501fs	24	8.9	0	0
36	3	73	F	S	Ascending	No				Liver	Yes	1	2.5	PD	0	APC R1114*	44.2	31	21	0	No	41.8	41.8
																APC R1450*	21.5	17	11	0
																KRAS G12D	46.5	34	19	0
37a	3	45	F	S	Descending	No				Liver	Yes	7.2	2.5	PR	0	TP53 T211I	14.9	1	0	0	Yes	4.46667	41.5667
37b	1									Liver	No	3			0	TP53 T211I	14.9	59.1	46.8	0	No	33.6333	33.6333
40	1	56	M	M	Rectal	Yes	6.3	2.8	PR	Lung	No	0.6			0	KRAS G12D	3.4	18.5	0	0	Yes	13.9	35.4
																TP53 S241P	1	10.4	0	0
																PTEN R173H	1	0	0	0
41	1	50	F	M	Rectal	No				Lung	No	1			0	KRAS A59T	59	44	0	0	No	21.8333	41.1667
																TP53 R342*	44	22	0	0
42	3	66	M	M	Ascending	No				Liver	Yes	2.5	1.9	SD	0	APC Q1378*	47.5	36.2	0	0	No	41.0667	41.0667
																KRAS G12D	29.9	18.3	0	0
																TP53 R175H	30.5	19.3	0	0
																TP53 H178P	1.1	0	0	0
44	3	56	M	S	Ascending	No				Liver	Yes	3	2.1	PR	0	CTNNB1 S45F	36.8	6.5	0	0	No	38.3667	38.3667
																KRAS G12D	17.3	0	0	0
																PTEN R335*	5.2	0	0	0
46	2	47	M	M	Rectal	Yes	4	1.9	PR	Liver	No	2.1			0.6 0.6 0.4 0.3	APC K1561*	0	50.5	5	0	Yes	7.5	F/U Loss
																KRAS G12D	0	38.1	4.4	0
																TP53 G245C	1	46.3	5.6	0
48	3	74	F	S	Rectal	Yes	3.5	0.8	PR	Lung	Yes	0	0.6 0.4	PD	0	APC R1450*	1.5	0	0	0	Yes	6.96667	40.4333
																CTNNB1 S37Y	0	21.2	0	0
																KRAS G12D	1.4	0	0	0
																PIK3CA E545K	2	0	0	0
																TP53 R209Kfs	1.8	0	0	0
50	1	61	M	M	Rectal	No				Liver	No	3			0	APC Q1367*	32.6	34	0	0	Yes	25.2	40.1667
																TP53 R237H	26.2	39	1	0
																BRAF G469E	0	1.3	0	0
																CTNNB1 G34E	0	1.4	0	0
																VHL R161*	0	1.4	0	0
51a	4	57	M	S	Descending	No				Lung	Yes	0.3 0.4 0.3 0.4	0.5 0.9 0.5 0.7	PD	0.5 0.5	BRAF V471F	0	12.3	0	0	Yes	3.9	16.9
																TP53 R175H	10.7	11.5	0	0
																APC R1463fs	0	0	1.5	0.8
51b	3									Lung	Yes	0.1 0.3 0.1	0.4 0.9 0.1	PD	0	KRAS G13S	0	1.1	0	0	Yes	5.4	13
																PTEN R130Q	0	1	0	0
																SMAD4 C115Y	0	1.2	0	0
																TP53 R175H	10.7	40	0	0
52	3	61	M	S	Rectal	Yes	3	1.5	PR	Liver	Yes	2.8	1.7	PR	0	RB1 A201fs	0	5.5	0	0	Yes	3.7	39.4333
53	4	54	F	S	Rectal	No				Liver	Yes	2.8 1.2	2.8 1.2	SD	0.6	ERBB2 D769Y	0	71.7	32.9	50	Yes	1.1	10.1667
54	4	57	M	S	Descending	No				Liver PT	Yes	1.2	1.6	PD	1.0 1.0 1.0	KRAS G12D	45.5	39.4	0	10.1	Yes	0.466667	7.23333
55	3	56	F	S	Descending	No				Liver	Yes	2.6	1.9	PR	0	KRAS G13D	60.3	16.6	0	0	Yes	10.9667	33.8333
56	1	78	M	S	Descending	No				Liver	No	0.7			0	KRAS G12D	24	0	0	0	No	Transfer	Transfer
																TP53 C238Y	35.7	0	0	0
57	3	76	F	S	Rectal	No				lung	Yes	1.5	1.7	SD	0	TP53 C275Y	26.5	36.9	0	0	No	Transfer	Transfer
58	1	58	M	M	Rectal	Yes	4	2	PR	Lung	No	0.4			0	NRAS G12D	24.6	32.7	0	0	Yes	23.4667	38.6
																TP53 H297fs	26.2	14.6	0	0
																TP53 R333fs	22.5	10	0	0
60	1	48	M	S	Descending	Yes	8	8	SD	Liver	No	2.0 0.8			0	TP53 N239*	21	32	0	0	No	32.5333	38.1333
61a	4	61	F	S	Descending	Yes	4	3.3	SD	Lung	Yes	0.5	1	PD	0.5	TP53	51.5	14.5	0	0	Yes	2.33333	38.0667
																APC H1490fs	30.2	12.4	0	0
61b	3									Lung	Yes	0.5	0.5	SD	0	TP53	51.5	27.1	0	0	Yes	10.3	33.4667
																APC H1490fs	30.2	19.5	0	0
61c	2									Lung	No	2.1			1.7	TP53	51.5	16.2	0	0	Yes	1.73333	21.1
																APC H1490fs	30.2	14.5	0	0
62	1	76	M	M	Ascending	No				Liver	No	3.2			0	APC R1450*	35.3	52	5.9	0	Yes	18.9	37.6
																KRAS G12S	55	68	8.6	0
																TP53 R342*	50.9	52	9	0
63	3	48	F	S	Descending	No				Liver	Yes	3.1	2.2	PR	0	KRAS G12V	NA	5.3	0	0	Yes	15.3333	35.0333
																KRAS A146T	NA	25	0	0
																TP53 V173L	NA	2.4	0	0
																APC P1381fs	NA	15.5	0	0
65	4	71	M	S	Descending	No				Liver	Yes	6.3 3.8 2.7 1.5	3.8 2.2 1.7 2.0	PR	1.4	APC R1114*	37.5	37.5	0	0	Yes	16.5667	F/U Loss
																APC S1356*	29.3	15.8	0	2.9
																TP53 G244S	52.7	46.2	0	0
66	1	62	M	M	Rectal	No				Lung	No	0.4			0	TP53 R282W	23.4	3.9	0	0	No	36.2	36.2
																APC R876*	31.2	0	0	0
																APC E1379*	26.4	0	0	0
67	3	47	M	S	Rectal	Yes	3.5	3.5	SD	Liver	Yes	3.5 3.0	3.0 2.5	SD	0	TP53 M246R	23.2	39.3	8.8	0	Yes	10.2667	36.1667
68	1	48	F	S	Rectal	Yes	4.5	2.5	PR	Lung	No	1.7			0	TP53 R213*	NA	25.1	0	0	No	35.9667	35.9667
72	1	49	F	M	Rectal	No				Pelvic LN	No	2,7			0	APC R876*	17.8	10.6	0	0	Yes	14.7667	34.8667
																TP53 R248Q	16.8	10.8	0	0
																APC Q1303*	14.1	12	0	0
73	1	53	M	M	Rectal	No				Liver	No	7.4 3.2 0.6			0	APC T1445Qfs	21.1	25.5	0	0	No	Transfer	Transfer
																APC R876*	23.6	20.6	0	0
																TP53 R248W	23.2	20.8	1.1	0
76	4	56	M	S	Rectal	No				PT	Yes	3.1	8.0 11.0	PD	11.0 13.0	TP53 I195fs	19.2	0	20.4	16.9	Yes	1.4	F/U Loss
78	1	54	M	M	Rectal	No				Lung	No	1.2			0	KRAS G12V	41	12.9	0	0	Yes	22.5667	33.3333
																TP53 R175H	54.1	20.8	0	0
79	4	52	M	S	Rectal	Yes	4	3.7	SD	Liver	Yes	1.0 1.0	1.5 1.7 1.6 0.8 1.0 1.9	PD	0.5 0.3	APC Q1378*	NA	23.2	21.6	0	Yes	5.26667	21.1333
																TP53 S215G	NA	19.8	21.7	0
81	1	63	M	S	Rectal	No				Lung	No	1.2			0	APC Q1378*	23	25	0	0	No	32.6333	32.6333
																KRAS G12S	30	29	0	0
91	3	63	M	S	Descending	No				Liver	Yes	1.5 0.5	0.8	PR	0	APC E1306*	18	0	0	0	No	28.2667	28.2667
																APC Q886*	26.9	4.6	0	0
																TP53 R175H	40.2	6.2	0	0
92	1	51	F	M	Descending	No				Liver	No	4.7			0	SMAD4 G419R	NA	53.6	11	0	Yes	14.7667	28.2667
93	1	62	M	S	Descending	No				Lung	No	1.4			0	PIK3CA V344M	NA	17.4	0	0	No	22.8667	28.3
96	4	62	M	S	Rectal	No				Liver	Yes	2.0 1.2 1.5 1.9 1.1 1.0 1.0 2.5	0.6 0.6 1.4 0.3 0.2 0.3 1.1 1.1 0.5	PR	0.2 0.2	KRAS G13D	31.4	8.6	0	0	Yes	8	26.9333
																TP53 V73fs	50.8	0	0	0
98	1	41	M	M	Descending	No				Liver	No	2.2			0	APC E1494fs	0	20.4	0	0	No	26.7	26.7
																APC L1488fs	22.9	0	0	0
																KRAS G13D	0	21.1	0	0
